# Supplementary material for: Decoding the Complexity of Systemic Inflammation Predictors in Locally Advanced Cervical Cancer, with Hemoglobin as the Hidden Key (the ESTHER Study)
Source: Cancers (Basel). 2023 Oct 19;15(20):5056. doi: 10.3390/cancers15205056 (PMC10605166; doi:10.3390/cancers15205056)
Supplement: Supplementary file 1 [file cancers-15-05056-s001.zip]

Archive with 1 entries (1 files):
- cancers-2611188-supplementary.pdf
